# Supplementary material for: The Mysterious Amurian Grig Paracyphoderris erebeus Storozhenko, 1980 (Orthoptera: Prophalangopsidae): New Data on Its Distribution, Ecology and Biology
Source: Insects. 2023 Sep 27;14(10):789. doi: 10.3390/insects14100789 (PMC10607618; doi:10.3390/insects14100789)
Supplement: Supplementary file 1 [file insects-14-00789-s001.zip]

Archive with 1 entries (1 files):
- insects-2567016-supplementary.pdf
